# Supplementary material for: Furanocoumarin Notopterol: Inhibition of Hepatocellular Carcinogenesis through Suppression of Cancer Stemness Signaling and Induction of Oxidative Stress-Associated Cell Death
Source: Nutrients. 2023 May 24;15(11):2447. doi: 10.3390/nu15112447 (PMC10255513; doi:10.3390/nu15112447)
Supplement: Supplementary file 1 [file nutrients-15-02447-s001.zip]

Archive with 1 entries (1 files):
- nutrients-2371533-supplementary.pdf
